# Supplementary material for: ﻿Phylogeny and taxonomy of two new species in Dictyosporiaceae (Pleosporales, Dothideomycetes) from Guizhou, China
Source: MycoKeys. 2024 Jun 27;106:251–64. doi: 10.3897/mycokeys.106.125693 (PMC11224665; doi:10.3897/mycokeys.106.125693)
Supplement: XML Treatment for Gregarithecium bambusicola [file mycokeys.106.125693-treatment1.xml]

<!DOCTYPE tp:taxon-treatment
  PUBLIC "-//TaxonX//DTD Taxonomic Treatment Publishing DTD v0 20100105//EN" "tax-treatment-NSO.dtd">
<tp:taxon-treatment xmlns:tp="http://www.plazi.org/taxpub"><tp:treatment-meta><kwd-group><label>Taxon classification</label><kwd>
                <named-content content-type="kingdom">Fungi</named-content>
              </kwd><kwd>
                <named-content content-type="order">Pleosporales</named-content>
              </kwd><kwd>
                <named-content content-type="family">Dictyosporiaceae</named-content>
              </kwd></kwd-group><mixed-citation publication-type="journal"><person-group><name><surname>Feng</surname><given-names>Yao</given-names></name><name><surname>Liu</surname><given-names>Zuo-Yi</given-names></name><name><surname>Chen</surname><given-names>Xiao-Fang</given-names></name><name><surname>Yang</surname><given-names>Mi-Lian</given-names></name><name><surname>Zhang</surname><given-names>Zhi-Yuan</given-names></name><name><surname>Chen</surname><given-names>Ya-Ya</given-names></name></person-group><article-title>﻿Phylogeny and taxonomy of two new species in <tp:taxon-name><tp:taxon-name-part taxon-name-part-type="family">Dictyosporiaceae</tp:taxon-name-part></tp:taxon-name> (<tp:taxon-name><tp:taxon-name-part taxon-name-part-type="order">Pleosporales</tp:taxon-name-part></tp:taxon-name>, <tp:taxon-name><tp:taxon-name-part taxon-name-part-type="class">Dothideomycetes</tp:taxon-name-part></tp:taxon-name>) from Guizhou, China</article-title><source>MycoKeys</source><day>27</day><month>06</month><year>2024</year><volume>106</volume><fpage>251</fpage><lpage>264</lpage><pub-id pub-id-type="doi">10.3897/mycokeys.106.125693</pub-id></mixed-citation></tp:treatment-meta><tp:nomenclature><label>﻿</label><tp:taxon-name>
              <object-id xmlns:xlink="http://www.w3.org/1999/xlink" content-type="arpha" xlink:type="simple">EB59D730-9C84-5B2C-8DE4-64CD5FE81151</object-id>
              <tp:taxon-name-part taxon-name-part-type="genus" reg="Gregarithecium">Gregarithecium</tp:taxon-name-part>
              <tp:taxon-name-part taxon-name-part-type="species" reg="bambusicola">bambusicola</tp:taxon-name-part>
              <object-id xmlns:xlink="http://www.w3.org/1999/xlink" xlink:type="simple">Index Fungorum: IF901991</object-id>
              <object-id xmlns:xlink="http://www.w3.org/1999/xlink" xlink:type="simple">Facesoffungi Number: FoF15871</object-id>
            </tp:taxon-name><tp:taxon-authority>Y. Feng &amp; Z. Y. Liu</tp:taxon-authority><tp:taxon-status xmlns:xlink="http://www.w3.org/1999/xlink" xlink:type="simple">sp. nov.</tp:taxon-status><xref ref-type="fig" rid="F2">Fig. 2</xref></tp:nomenclature><tp:treatment-sec sec-type="etymology" id="SECID0EIHAI"><title>Etymology.</title><p>The epithet refers to the species inhabiting on bamboo.</p></tp:treatment-sec><tp:treatment-sec sec-type="Holotype" id="SECID0ENHAI"><title>Holotype.</title><p><abbrev xmlns:xlink="http://www.w3.org/1999/xlink" content-type="institution" xlink:title="Guizhou Academy of Agriculture sciences" id="ABBRID0ETHAI" xlink:type="simple">GZAAS</abbrev> 21-0199.</p></tp:treatment-sec><tp:treatment-sec sec-type="diagnosis" id="SECID0EYHAI"><title>Diagnosis.</title><p><bold><italic>Saprobic</italic></bold> on dead bamboo culms, the surface of the host has a withered spot with a central protrusion. <bold>Sexual morph: <italic>Ascomata</italic></bold> 386–658 × 129–237 μm (av. 487 × 169 μm, n= 10), scattered to gregarious, immersed with only ostiolar necks visible on the host surface or erumpent, globose to hemispherical with flattened base in section. <bold><italic>Peridium</italic></bold> composed of several layers of hyaline to dark brown cells of <bold><italic>textura angularis</italic></bold>. <bold><italic>Hamathecium</italic></bold> comprising dense, hyaline, branched and anastomosed, septate pseudoparaphyses. <bold><italic>Asci</italic></bold> 75–104 µm × 17–26 µm (av. 91 × 20 μm, n = 10), 8- spored, cylindrical, fissitunicate, rounded at the apex with a shallow ocular chamber, small stalk at the base. <bold><italic>Ascospores</italic></bold> 25–27 × 5–7 μm (av. 26 × 6 μm, n = 10), biseriate, fusiform, hyaline, mostly straight, septum and constricted, smooth, guttulate, with a distinct gelatinous sheath. <bold>Asexual morph</bold>: undetermined.</p><fig id="F2" position="float" orientation="portrait"><object-id xmlns:xlink="http://www.w3.org/1999/xlink" content-type="doi" xlink:type="simple">10.3897/mycokeys.106.125693.figure2</object-id><object-id xmlns:xlink="http://www.w3.org/1999/xlink" content-type="arpha" xlink:type="simple">06CD1BA5-4038-560E-A6CC-FB931E71C8B8</object-id><label>Figure 2.</label><caption><p>Morphology of <italic><tp:taxon-name><tp:taxon-name-part taxon-name-part-type="genus" reg="Gregarithecium">Gregarithecium</tp:taxon-name-part><tp:taxon-name-part taxon-name-part-type="species" reg="bambusicola">bambusicola</tp:taxon-name-part></tp:taxon-name></italic> (<abbrev xmlns:xlink="http://www.w3.org/1999/xlink" content-type="institution" xlink:title="Guizhou Academy of Agriculture sciences" id="ABBRID0ELJAI" xlink:type="simple">GZAAS</abbrev> 21-0199, holotype) <bold>A, B</bold> appearance of ascomata on host <bold>C</bold> vertical section of ascoma <bold>D</bold> peridium <bold>E</bold> pseudoparaphyses <bold>F–I</bold> asci <bold>J–M</bold> ascospores. Scale bars: 50 μm (<bold>C</bold>); 30 μm (<bold>D</bold>); 20 μm (<bold>F–I</bold>); 10 μm (<bold>E, J−M</bold>).</p></caption><graphic xmlns:xlink="http://www.w3.org/1999/xlink" xlink:href="mycokeys-106-251-g002.jpg" position="float" orientation="portrait" xlink:type="simple" id="oo_1080742.jpg"><uri content-type="original_file" xlink:type="simple">https://binary.pensoft.net/fig/1080742</uri></graphic></fig></tp:treatment-sec><tp:treatment-sec sec-type="description" id="SECID0EJKAI"><title>Culture characteristics.</title><p><bold><italic>Ascospores</italic></bold> germinating on WA within 12 h. Colonies slow growing on <abbrev xmlns:xlink="http://www.w3.org/1999/xlink" xlink:title="potato dextrose agar" id="ABBRID0EUKAI" xlink:type="simple">PDA</abbrev> at 25 °C, reaching 2 cm diam. in 1 week at 25 °C. Colonies irregular circular, entire edge, white, off-white in reverse.</p></tp:treatment-sec><tp:treatment-sec sec-type="material" id="SECID0EYKAI"><title>Material examined.</title><p>China, Guizhou Province, Xingyi City, on dead culms of bamboo, 2 May 2019, Yao Feng, XY-40 (holotype <abbrev xmlns:xlink="http://www.w3.org/1999/xlink" content-type="institution" xlink:title="Guizhou Academy of Agriculture sciences" id="ABBRID0E5KAI" xlink:type="simple">GZAAS</abbrev> 21-0401, ex-type living culture <abbrev xmlns:xlink="http://www.w3.org/1999/xlink" content-type="institution" xlink:title="Guizhou Culture Collection" id="ABBRID0EDLAI" xlink:type="simple">GZCC</abbrev> 21-1120), <italic>ibid.</italic>, XY-40b (isotype GZAAS21-0401, living culture GZCC21-1120).</p></tp:treatment-sec><tp:treatment-sec sec-type="notes" id="SECID0EKLAI"><title>Notes.</title><p>The genus <italic><tp:taxon-name><tp:taxon-name-part taxon-name-part-type="genus" reg="Gregarithecium">Gregarithecium</tp:taxon-name-part></tp:taxon-name></italic> comprises a single species, <italic><tp:taxon-name><tp:taxon-name-part taxon-name-part-type="genus" reg="Gregarithecium">G.</tp:taxon-name-part><tp:taxon-name-part taxon-name-part-type="species" reg="curvisporum">curvisporum</tp:taxon-name-part></tp:taxon-name></italic>, which was collected from the culms of <italic><tp:taxon-name><tp:taxon-name-part taxon-name-part-type="genus" reg="Sasa">Sasa</tp:taxon-name-part></tp:taxon-name></italic> sp. (<xref ref-type="bibr" rid="B19">Tanaka et al. 2015</xref>). In this study, two new strains clustered in a single clade with high support value (98/1.00), and were closely related to <italic><tp:taxon-name><tp:taxon-name-part taxon-name-part-type="genus" reg="Gregarithecium">G.</tp:taxon-name-part><tp:taxon-name-part taxon-name-part-type="species" reg="curvisporum">curvisporum</tp:taxon-name-part></tp:taxon-name></italic> (Fig. <xref ref-type="fig" rid="F1">1</xref>). <italic><tp:taxon-name><tp:taxon-name-part taxon-name-part-type="genus" reg="Gregarithecium">Gregarithecium</tp:taxon-name-part><tp:taxon-name-part taxon-name-part-type="species" reg="bambusicola">bambusicola</tp:taxon-name-part></tp:taxon-name></italic> resembles the type species in having cylindrical asci and transparent fusiform, guttulate ascospores surrounded by an entire sheath (<xref ref-type="bibr" rid="B19">Tanaka et al. 2015</xref>). However, unlike the curved ascospores observed in <italic><tp:taxon-name><tp:taxon-name-part taxon-name-part-type="genus" reg="Gregarithecium">G.</tp:taxon-name-part><tp:taxon-name-part taxon-name-part-type="species" reg="curvisporum">curvisporum</tp:taxon-name-part></tp:taxon-name></italic>, <italic><tp:taxon-name><tp:taxon-name-part taxon-name-part-type="genus" reg="Gregarithecium">G.</tp:taxon-name-part><tp:taxon-name-part taxon-name-part-type="species" reg="bambusicola">bambusicola</tp:taxon-name-part></tp:taxon-name></italic> has predominantly straight ascospores (<xref ref-type="bibr" rid="B19">Tanaka et al. 2015</xref>). Furthermore, the ascospores of <italic><tp:taxon-name><tp:taxon-name-part taxon-name-part-type="genus" reg="Gregarithecium">G.</tp:taxon-name-part><tp:taxon-name-part taxon-name-part-type="species" reg="curvisporum">curvisporum</tp:taxon-name-part></tp:taxon-name></italic> have three septa after maturation, which is not seen in <italic><tp:taxon-name><tp:taxon-name-part taxon-name-part-type="genus" reg="Gregarithecium">G.</tp:taxon-name-part><tp:taxon-name-part taxon-name-part-type="species" reg="bambusicola">bambusicola</tp:taxon-name-part></tp:taxon-name></italic> (<xref ref-type="bibr" rid="B19">Tanaka et al. 2015</xref>). In addition, they can be distinguished by their low sequence similarities. In a comparison of <abbrev xmlns:xlink="http://www.w3.org/1999/xlink" xlink:title="large subunit rDNA" id="ABBRID0E6OAI" xlink:type="simple">LSU</abbrev>, <abbrev xmlns:xlink="http://www.w3.org/1999/xlink" xlink:title="internal transcribed spacer" id="ABBRID0EDPAI" xlink:type="simple">ITS</abbrev>, <abbrev xmlns:xlink="http://www.w3.org/1999/xlink" xlink:title="small subunit rDNA" id="ABBRID0EHPAI" xlink:type="simple">SSU</abbrev>, and <italic>tef1-α</italic> nucleotides, <italic><tp:taxon-name><tp:taxon-name-part taxon-name-part-type="genus" reg="Gregarithecium">G.</tp:taxon-name-part><tp:taxon-name-part taxon-name-part-type="species" reg="bambusicola">bambusicola</tp:taxon-name-part></tp:taxon-name></italic> (Type strain <abbrev xmlns:xlink="http://www.w3.org/1999/xlink" content-type="institution" xlink:title="Guizhou Culture Collection" id="ABBRID0EYPAI" xlink:type="simple">GZCC</abbrev> 21-0713) has 98%, 87%, 99% and 94% similarity, in <abbrev xmlns:xlink="http://www.w3.org/1999/xlink" xlink:title="large subunit rDNA" id="ABBRID0E4PAI" xlink:type="simple">LSU</abbrev> (782/800 bp, 2 gaps), <abbrev xmlns:xlink="http://www.w3.org/1999/xlink" xlink:title="internal transcribed spacer" id="ABBRID0EBQAI" xlink:type="simple">ITS</abbrev> (420/484 bp, 5 gaps), <abbrev xmlns:xlink="http://www.w3.org/1999/xlink" xlink:title="small subunit rDNA" id="ABBRID0EFQAI" xlink:type="simple">SSU</abbrev> (527/534 bp, no gap), and <italic>tef1-α</italic> (780/834 bp, no gap), which is different from <italic><tp:taxon-name><tp:taxon-name-part taxon-name-part-type="genus" reg="Gregarithecium">G.</tp:taxon-name-part><tp:taxon-name-part taxon-name-part-type="species" reg="curvisporum">curvisporum</tp:taxon-name-part></tp:taxon-name></italic> (Type strain KT 922).</p></tp:treatment-sec><tp:treatment-sec><!--Section generated to contain objects referenced in tp:taxon-treatment.--><fig id="F1" position="float" orientation="portrait"><object-id xmlns:xlink="http://www.w3.org/1999/xlink" content-type="doi" xlink:type="simple">10.3897/mycokeys.106.125693.figure1</object-id><object-id xmlns:xlink="http://www.w3.org/1999/xlink" content-type="arpha" xlink:type="simple">431754AF-AFD2-5810-B499-991CE50C9818</object-id><label>Figure 1.</label><caption><p>Phylogram based on the maximum likelihood (<abbrev xmlns:xlink="http://www.w3.org/1999/xlink" xlink:title="maximum likelihood" id="ABBRID0EIEAI" xlink:type="simple">ML</abbrev>) analysis using the <abbrev xmlns:xlink="http://www.w3.org/1999/xlink" xlink:title="large subunit rDNA" id="ABBRID0EMEAI" xlink:type="simple">LSU</abbrev>, <abbrev xmlns:xlink="http://www.w3.org/1999/xlink" xlink:title="internal transcribed spacer" id="ABBRID0EQEAI" xlink:type="simple">ITS</abbrev>, <abbrev xmlns:xlink="http://www.w3.org/1999/xlink" xlink:title="small subunit rDNA" id="ABBRID0EUEAI" xlink:type="simple">SSU</abbrev>, and <italic>tef1-α</italic> sequences of <tp:taxon-name><tp:taxon-name-part taxon-name-part-type="family">Dictyosporiaceae</tp:taxon-name-part></tp:taxon-name>. Bootstrap support values for <abbrev xmlns:xlink="http://www.w3.org/1999/xlink" xlink:title="maximum likelihood" id="ABBRID0E6EAI" xlink:type="simple">ML</abbrev> equal to or greater than 75% and the Bayesian posterior probabilities equal to or higher than 0.95 <abbrev xmlns:xlink="http://www.w3.org/1999/xlink" xlink:title="posterior probabilities" id="ABBRID0EDFAI" xlink:type="simple">PP</abbrev> are indicated above the nodes as <abbrev xmlns:xlink="http://www.w3.org/1999/xlink" xlink:title="maximum likelihood" id="ABBRID0EHFAI" xlink:type="simple">ML</abbrev>/<abbrev xmlns:xlink="http://www.w3.org/1999/xlink" xlink:title="posterior probabilities" id="ABBRID0ELFAI" xlink:type="simple">PP</abbrev>. Ex-type strains are in black bold and the new taxa are highlighted in bold and red.</p></caption><graphic xmlns:xlink="http://www.w3.org/1999/xlink" xlink:href="mycokeys-106-251-g001.jpg" position="float" orientation="portrait" xlink:type="simple" id="oo_1080741.jpg"><uri content-type="original_file" xlink:type="simple">https://binary.pensoft.net/fig/1080741</uri></graphic></fig></tp:treatment-sec><ref-list><ref id="B19"><mixed-citation xmlns:xlink="http://www.w3.org/1999/xlink" xlink:type="simple"><person-group><name name-style="western"><surname>Tanaka</surname><given-names>K</given-names></name><name name-style="western"><surname>Hirayama</surname><given-names>K</given-names></name><name name-style="western"><surname>Yonezawa</surname><given-names>H</given-names></name><name name-style="western"><surname>Sato</surname><given-names>G</given-names></name><name name-style="western"><surname>Toriyabe</surname><given-names>A</given-names></name><name name-style="western"><surname>Kudo</surname><given-names>H</given-names></name><name name-style="western"><surname>Hashimoto</surname><given-names>A</given-names></name><name name-style="western"><surname>Matsumura</surname><given-names>M</given-names></name><name name-style="western"><surname>Harada</surname><given-names>Y</given-names></name><name name-style="western"><surname>Kurihara</surname><given-names>Y</given-names></name><name name-style="western"><surname>Shirouzu</surname><given-names>T</given-names></name><name name-style="western"><surname>Hosoya</surname><given-names>T</given-names></name></person-group> (<year>2015</year>) <article-title>Revision of the <tp:taxon-name><tp:taxon-name-part taxon-name-part-type="suborder">Massarineae</tp:taxon-name-part></tp:taxon-name> (<tp:taxon-name><tp:taxon-name-part taxon-name-part-type="order">Pleosporales</tp:taxon-name-part></tp:taxon-name>, <tp:taxon-name><tp:taxon-name-part taxon-name-part-type="class">Dothideomycetes</tp:taxon-name-part></tp:taxon-name>).</article-title><source>Studies in Mycology</source><volume>82</volume>(<issue>1</issue>): <fpage>75</fpage>–<lpage>136</lpage>. <ext-link xlink:href="10.1016/j.simyco.2015.10.002" ext-link-type="doi" xlink:type="simple">https://doi.org/10.1016/j.simyco.2015.10.002</ext-link></mixed-citation></ref></ref-list></tp:taxon-treatment>
