# Supplementary material for: ﻿Phylogeny and taxonomy of two new species in Dictyosporiaceae (Pleosporales, Dothideomycetes) from Guizhou, China
Source: MycoKeys. 2024 Jun 27;106:251–64. doi: 10.3897/mycokeys.106.125693 (PMC11224665; doi:10.3897/mycokeys.106.125693)
Supplement: XML Treatment for Pseudocoleophoma paraphysoidea [file mycokeys.106.125693-treatment2.xml]

<!DOCTYPE tp:taxon-treatment
  PUBLIC "-//TaxonX//DTD Taxonomic Treatment Publishing DTD v0 20100105//EN" "tax-treatment-NSO.dtd">
<tp:taxon-treatment xmlns:tp="http://www.plazi.org/taxpub"><tp:treatment-meta><kwd-group><label>Taxon classification</label><kwd>
                <named-content content-type="kingdom">Fungi</named-content>
              </kwd><kwd>
                <named-content content-type="order">Pleosporales</named-content>
              </kwd><kwd>
                <named-content content-type="family">Dictyosporiaceae</named-content>
              </kwd></kwd-group><mixed-citation publication-type="journal"><person-group><name><surname>Feng</surname><given-names>Yao</given-names></name><name><surname>Liu</surname><given-names>Zuo-Yi</given-names></name><name><surname>Chen</surname><given-names>Xiao-Fang</given-names></name><name><surname>Yang</surname><given-names>Mi-Lian</given-names></name><name><surname>Zhang</surname><given-names>Zhi-Yuan</given-names></name><name><surname>Chen</surname><given-names>Ya-Ya</given-names></name></person-group><article-title>﻿Phylogeny and taxonomy of two new species in <tp:taxon-name><tp:taxon-name-part taxon-name-part-type="family">Dictyosporiaceae</tp:taxon-name-part></tp:taxon-name> (<tp:taxon-name><tp:taxon-name-part taxon-name-part-type="order">Pleosporales</tp:taxon-name-part></tp:taxon-name>, <tp:taxon-name><tp:taxon-name-part taxon-name-part-type="class">Dothideomycetes</tp:taxon-name-part></tp:taxon-name>) from Guizhou, China</article-title><source>MycoKeys</source><day>27</day><month>06</month><year>2024</year><volume>106</volume><fpage>251</fpage><lpage>264</lpage><pub-id pub-id-type="doi">10.3897/mycokeys.106.125693</pub-id></mixed-citation></tp:treatment-meta><tp:nomenclature><label>﻿</label><tp:taxon-name>
              <object-id xmlns:xlink="http://www.w3.org/1999/xlink" content-type="arpha" xlink:type="simple">D0DA9237-7753-56F2-B3D2-8C667EC4F10E</object-id>
              <tp:taxon-name-part taxon-name-part-type="genus" reg="Pseudocoleophoma">Pseudocoleophoma</tp:taxon-name-part>
              <tp:taxon-name-part taxon-name-part-type="species" reg="paraphysoidea">paraphysoidea</tp:taxon-name-part>
              <object-id xmlns:xlink="http://www.w3.org/1999/xlink" xlink:type="simple">Index Fungorum: IF901990</object-id>
              <object-id xmlns:xlink="http://www.w3.org/1999/xlink" xlink:type="simple">Facesoffungi Number: FoF15872</object-id>
            </tp:taxon-name><tp:taxon-authority>Y. Feng &amp; Z. Y. Liu</tp:taxon-authority><tp:taxon-status xmlns:xlink="http://www.w3.org/1999/xlink" xlink:type="simple">sp. nov.</tp:taxon-status><xref ref-type="fig" rid="F3">Fig. 3</xref></tp:nomenclature><tp:treatment-sec sec-type="etymology" id="SECID0EGSAI"><title>Etymology.</title><p>The epithet refers to the species having paraphyses.</p></tp:treatment-sec><tp:treatment-sec sec-type="Holotype" id="SECID0ELSAI"><title>Holotype.</title><p><abbrev xmlns:xlink="http://www.w3.org/1999/xlink" content-type="institution" xlink:title="Guizhou Academy of Agriculture sciences" id="ABBRID0ERSAI" xlink:type="simple">GZAAS</abbrev> 21-0197.</p></tp:treatment-sec><tp:treatment-sec sec-type="diagnosis" id="SECID0EWSAI"><title>Diagnosis.</title><p><bold><italic>Saprobic</italic></bold> on decaying wood in terrestrial habitats, and immersed in host epidermis. At maturity, the fruiting body breaks through host epidermis. <bold>Sexual morph</bold>: undetermined. <bold>Asexual morph: <italic>Conidiomata</italic></bold> dark brown to black, pycnidial, solitary to gregarious, globose to subglobose, apapillate, ostiolate. <bold><italic>Conidiomatal wall</italic></bold> comprising several layers of cells of <bold><italic>textura angularis</italic></bold>, with inner layers comprising hyaline to dark brown and outer layers composed of dark brown to black cells. <bold><italic>Conidiogenous cells</italic></bold> 11–27 × 3–5 μm (av. 21 × 4 μm, n = 20), hyaline, enteroblastic, phialidic, with minute collarette, doliiform, ampulliform, arising from the innermost layer of the pycnidial wall, intermixed with hyaline, filamentous, septate paraphyses. <bold><italic>Conidia</italic></bold> 12–15 (−23) × 2–4 μm (av. 14 × 3 μm, n = 30), hyaline, smooth, cylindrical to subcylindrical or fusiform, straight or slightly curved, aseptate, guttulate at both ends.</p></tp:treatment-sec><tp:treatment-sec sec-type="description" id="SECID0EFUAI"><title>Culture characteristics.</title><p><bold><italic>Conidia</italic></bold> germinating on WA within 12 h and germ tubes produced from the basal end. After transfer to the <abbrev xmlns:xlink="http://www.w3.org/1999/xlink" xlink:title="potato dextrose agar" id="ABBRID0EQUAI" xlink:type="simple">PDA</abbrev>, the colonies grew rapidly, reaching 5 cm diam. in 1 week at 25 °C. Part of the mycelia grew on the surface of the medium, compact, violet, with a light-colored rim, and part of the mycelia remained immersed in the medium. The central area of the colony on the back was reddish-brown, the middle white, and the edge light-colored.</p><fig id="F3" position="float" orientation="portrait"><object-id xmlns:xlink="http://www.w3.org/1999/xlink" content-type="doi" xlink:type="simple">10.3897/mycokeys.106.125693.figure3</object-id><object-id xmlns:xlink="http://www.w3.org/1999/xlink" content-type="arpha" xlink:type="simple">40BCF965-661C-5C60-BE8F-5686F83E9A3E</object-id><label>Figure 3.</label><caption><p>Morphology of <italic><tp:taxon-name><tp:taxon-name-part taxon-name-part-type="genus" reg="Pseudocoleophoma">Pseudocoleophoma</tp:taxon-name-part><tp:taxon-name-part taxon-name-part-type="species" reg="paraphysoidea">paraphysoidea</tp:taxon-name-part></tp:taxon-name></italic> (<abbrev xmlns:xlink="http://www.w3.org/1999/xlink" content-type="institution" xlink:title="Guizhou Academy of Agriculture sciences" id="ABBRID0EHVAI" xlink:type="simple">GZAAS</abbrev> 21-0197, holotype) <bold>A, B</bold> appearance of pycnidia on host <bold>C</bold> peridium <bold>D</bold> germinating conidium <bold>E</bold> paraphyses <bold>F, G</bold> culture <bold>H, I</bold> conidiogenous cells and conidia <bold>J–M</bold> conidia. Scale bars: 20 μm (<bold>C</bold>); 10 μm (<bold>D, H, I</bold>); 5 μm (<bold>J–M</bold>).</p></caption><graphic xmlns:xlink="http://www.w3.org/1999/xlink" xlink:href="mycokeys-106-251-g003.jpg" position="float" orientation="portrait" xlink:type="simple" id="oo_1080743.jpg"><uri content-type="original_file" xlink:type="simple">https://binary.pensoft.net/fig/1080743</uri></graphic></fig></tp:treatment-sec><tp:treatment-sec sec-type="material" id="SECID0EFWAI"><title>Material examined.</title><p>China, Guizhou Province, Guiyang City, Guizhou Academy of Agricultural Sciences, on dead culms of an unidentified plant, 18 June 2018, Zuo-Peng Liu, NK-1 (holotype <abbrev xmlns:xlink="http://www.w3.org/1999/xlink" content-type="institution" xlink:title="Guizhou Academy of Agriculture sciences" id="ABBRID0ELWAI" xlink:type="simple">GZAAS</abbrev> 21-0197, ex-type living culture <abbrev xmlns:xlink="http://www.w3.org/1999/xlink" content-type="institution" xlink:title="Guizhou Culture Collection" id="ABBRID0EQWAI" xlink:type="simple">GZCC</abbrev> 21-0711). China, Guizhou Province, Xingyi City, on dead culms of an unidentified plant, 7 August 2019, Yao Feng XY19-13 (paratype <abbrev xmlns:xlink="http://www.w3.org/1999/xlink" content-type="institution" xlink:title="Guizhou Academy of Agriculture sciences" id="ABBRID0EVWAI" xlink:type="simple">GZAAS</abbrev> 21-0198, living culture <abbrev xmlns:xlink="http://www.w3.org/1999/xlink" content-type="institution" xlink:title="Guizhou Culture Collection" id="ABBRID0E1WAI" xlink:type="simple">GZCC</abbrev> 21-0712).</p></tp:treatment-sec><tp:treatment-sec sec-type="notes" id="SECID0E6WAI"><title>Notes.</title><p>The multi-locus phylogenetic analyses showed that the new isolates <abbrev xmlns:xlink="http://www.w3.org/1999/xlink" content-type="institution" xlink:title="Guizhou Culture Collection" id="ABBRID0EFXAI" xlink:type="simple">GZCC</abbrev> 21-0711 and <abbrev xmlns:xlink="http://www.w3.org/1999/xlink" content-type="institution" xlink:title="Guizhou Culture Collection" id="ABBRID0EKXAI" xlink:type="simple">GZCC</abbrev> 21-0711 (<italic><tp:taxon-name><tp:taxon-name-part taxon-name-part-type="genus" reg="Pseudocoleophoma">Pseudocoleophoma</tp:taxon-name-part><tp:taxon-name-part taxon-name-part-type="species" reg="paraphysoidea">paraphysoidea</tp:taxon-name-part></tp:taxon-name></italic>) formed a single clade and clustered together with high support value 81/0.94 (Fig. <xref ref-type="fig" rid="F1">1</xref>). <italic><tp:taxon-name><tp:taxon-name-part taxon-name-part-type="genus" reg="Pseudocoleophoma">Pseudocoleophoma</tp:taxon-name-part><tp:taxon-name-part taxon-name-part-type="species" reg="paraphysoidea">paraphysoidea</tp:taxon-name-part></tp:taxon-name></italic> differs from <italic><tp:taxon-name><tp:taxon-name-part taxon-name-part-type="genus" reg="Pseudocoleophoma">P.</tp:taxon-name-part><tp:taxon-name-part taxon-name-part-type="species" reg="bauhiniae">bauhiniae</tp:taxon-name-part></tp:taxon-name></italic> in its conidiogenous cells intermixed with paraphyses, longer conidiogenous cells (11–27 × 3–5 μm vs. 2.5–5.5 × 2–3 µm) and larger conidia (12–15 × 2–4 μm vs. 7.5–11 × 2–3 µm) (<xref ref-type="bibr" rid="B10">Jayasiri et al. 2019</xref>). In addition, they can be distinguished by their low sequence similarities. In a comparison of <abbrev xmlns:xlink="http://www.w3.org/1999/xlink" xlink:title="large subunit rDNA" id="ABBRID0EYYAI" xlink:type="simple">LSU</abbrev>, <abbrev xmlns:xlink="http://www.w3.org/1999/xlink" xlink:title="internal transcribed spacer" id="ABBRID0E3YAI" xlink:type="simple">ITS</abbrev>, <abbrev xmlns:xlink="http://www.w3.org/1999/xlink" xlink:title="small subunit rDNA" id="ABBRID0EAZAI" xlink:type="simple">SSU</abbrev>, and <italic>tef1-α</italic> nucleotides, <italic><tp:taxon-name><tp:taxon-name-part taxon-name-part-type="genus" reg="Pseudocoleophoma">P.</tp:taxon-name-part><tp:taxon-name-part taxon-name-part-type="species" reg="paraphysoidea">paraphysoidea</tp:taxon-name-part></tp:taxon-name></italic> (type strain <abbrev xmlns:xlink="http://www.w3.org/1999/xlink" content-type="institution" xlink:title="Guizhou Culture Collection" id="ABBRID0ERZAI" xlink:type="simple">GZCC</abbrev> 21-0711) has 99%, 97%, 99% and 93% similarity, in <abbrev xmlns:xlink="http://www.w3.org/1999/xlink" xlink:title="large subunit rDNA" id="ABBRID0EWZAI" xlink:type="simple">LSU</abbrev> (789/795 bp, no gap), <abbrev xmlns:xlink="http://www.w3.org/1999/xlink" xlink:title="internal transcribed spacer" id="ABBRID0E1ZAI" xlink:type="simple">ITS</abbrev> (490/503 bp, 2 gaps), <abbrev xmlns:xlink="http://www.w3.org/1999/xlink" xlink:title="small subunit rDNA" id="ABBRID0E5ZAI" xlink:type="simple">SSU</abbrev> (1008/1010 bp, one gap), and <italic>tef1-α</italic> (815/878 bp, no gap), which is different from <italic><tp:taxon-name><tp:taxon-name-part taxon-name-part-type="genus" reg="Pseudocoleophoma">P.</tp:taxon-name-part><tp:taxon-name-part taxon-name-part-type="species" reg="bauhiniae">bauhiniae</tp:taxon-name-part></tp:taxon-name></italic> (Type strain MLFUCC 17-2586).</p></tp:treatment-sec><tp:treatment-sec><!--Section generated to contain objects referenced in tp:taxon-treatment.--><fig id="F1" position="float" orientation="portrait"><object-id xmlns:xlink="http://www.w3.org/1999/xlink" content-type="doi" xlink:type="simple">10.3897/mycokeys.106.125693.figure1</object-id><object-id xmlns:xlink="http://www.w3.org/1999/xlink" content-type="arpha" xlink:type="simple">431754AF-AFD2-5810-B499-991CE50C9818</object-id><label>Figure 1.</label><caption><p>Phylogram based on the maximum likelihood (<abbrev xmlns:xlink="http://www.w3.org/1999/xlink" xlink:title="maximum likelihood" id="ABBRID0EIEAI" xlink:type="simple">ML</abbrev>) analysis using the <abbrev xmlns:xlink="http://www.w3.org/1999/xlink" xlink:title="large subunit rDNA" id="ABBRID0EMEAI" xlink:type="simple">LSU</abbrev>, <abbrev xmlns:xlink="http://www.w3.org/1999/xlink" xlink:title="internal transcribed spacer" id="ABBRID0EQEAI" xlink:type="simple">ITS</abbrev>, <abbrev xmlns:xlink="http://www.w3.org/1999/xlink" xlink:title="small subunit rDNA" id="ABBRID0EUEAI" xlink:type="simple">SSU</abbrev>, and <italic>tef1-α</italic> sequences of <tp:taxon-name><tp:taxon-name-part taxon-name-part-type="family">Dictyosporiaceae</tp:taxon-name-part></tp:taxon-name>. Bootstrap support values for <abbrev xmlns:xlink="http://www.w3.org/1999/xlink" xlink:title="maximum likelihood" id="ABBRID0E6EAI" xlink:type="simple">ML</abbrev> equal to or greater than 75% and the Bayesian posterior probabilities equal to or higher than 0.95 <abbrev xmlns:xlink="http://www.w3.org/1999/xlink" xlink:title="posterior probabilities" id="ABBRID0EDFAI" xlink:type="simple">PP</abbrev> are indicated above the nodes as <abbrev xmlns:xlink="http://www.w3.org/1999/xlink" xlink:title="maximum likelihood" id="ABBRID0EHFAI" xlink:type="simple">ML</abbrev>/<abbrev xmlns:xlink="http://www.w3.org/1999/xlink" xlink:title="posterior probabilities" id="ABBRID0ELFAI" xlink:type="simple">PP</abbrev>. Ex-type strains are in black bold and the new taxa are highlighted in bold and red.</p></caption><graphic xmlns:xlink="http://www.w3.org/1999/xlink" xlink:href="mycokeys-106-251-g001.jpg" position="float" orientation="portrait" xlink:type="simple" id="oo_1080741.jpg"><uri content-type="original_file" xlink:type="simple">https://binary.pensoft.net/fig/1080741</uri></graphic></fig></tp:treatment-sec><ref-list><ref id="B10"><mixed-citation xmlns:xlink="http://www.w3.org/1999/xlink" xlink:type="simple"><person-group><name name-style="western"><surname>Jayasiri</surname><given-names>SC</given-names></name><name name-style="western"><surname>Hyde</surname><given-names>KD</given-names></name><name name-style="western"><surname>Jones</surname><given-names>EBG</given-names></name><name name-style="western"><surname>McKenzie</surname><given-names>EHC</given-names></name><name name-style="western"><surname>Jeewon</surname><given-names>R</given-names></name><name name-style="western"><surname>Phillips</surname><given-names>AJL</given-names></name><name name-style="western"><surname>Bhat</surname><given-names>DJ</given-names></name><name name-style="western"><surname>Wanasinghe</surname><given-names>DN</given-names></name><name name-style="western"><surname>Liu</surname><given-names>JK</given-names></name><name name-style="western"><surname>Lu</surname><given-names>YZ</given-names></name><name name-style="western"><surname>Kang</surname><given-names>JC</given-names></name><name name-style="western"><surname>Xu</surname><given-names>J</given-names></name><name name-style="western"><surname>Karunarathna</surname><given-names>SC</given-names></name></person-group> (<year>2019</year>) <article-title>Diversity, morphology and molecular phylogeny of <tp:taxon-name><tp:taxon-name-part taxon-name-part-type="class">Dothideomycetes</tp:taxon-name-part></tp:taxon-name> on decaying wild seed pods and fruits.</article-title><source>Mycosphere: Journal of Fungal Biology</source><volume>10</volume>(<issue>1</issue>): <fpage>1</fpage>–<lpage>186</lpage>. <ext-link xlink:href="10.5943/mycosphere/10/1/1" ext-link-type="doi" xlink:type="simple">https://doi.org/10.5943/mycosphere/10/1/1</ext-link></mixed-citation></ref></ref-list></tp:taxon-treatment>
